# Supplementary material for: Associations of Prenatal Exposure to Phthalates with Measures of Cognition in 4.5-Month-Old Infants
Source: Int J Environ Res Public Health. 2021 Feb 13;18(4):1838. doi: 10.3390/ijerph18041838 (PMC7917638; doi:10.3390/ijerph18041838)
Supplement: Supplementary file 1 [file ijerph-18-01838-s001.zip]

Archive with 1 entries (1 files):
- ijerph-1048771-supplementary.xlsx
