# Supplementary material for: Associations of Prenatal Exposure to Phthalates with Measures of Cognition in 4.5-Month-Old Infants
Source: Int J Environ Res Public Health. 2021 Feb 13;18(4):1838. doi: 10.3390/ijerph18041838 (PMC7917638; doi:10.3390/ijerph18041838)
Supplement: Supplementary file 1 [file ijerph-18-01838-s001.zip › ijerph-1048771-supplementary.xlsx]

## Sheet: Supplementary table 1
Table S1
Sensitivity analyses examining associations1 between biomarkers of prenatal phthalate exposure and physical reasoning2 among 159 IKIDS infants assessed at 4.5 months. Models additionally adjusted for maternal education, household income and infant age at testing.
			Main Effect					Females				Males
Exposure measure		N	β estimate	95% confidence interval	p-value		N	β estimate	95% confidence interval		N	β estimate	95% confidence interval	p-value for interaction
Phthalates (16-18 weeks gestation sample)3
MEP		156	0.3	-0.3, 0.9	0.4		78	0.6	-0.04, 1.3		78	-2.5	-4.4, -0.6	0.003
Σ DEHP		156	0.3	-0.6, 1.1	0.5		78	0.5	-0.6, 1.6		78	-0.1	-1.4, 1.2	0.5
Σ DINP		156	0.005	-0.2, 0.2	0.9		78	0.1	-0.1, 0.3		78	-0.2	-0.5, 0.2	0.3
Σ Anti-Androgenic		156	-0.2	-1.0, 0.6	0.7		78	0.04	-0.9, 1.0		78	-1.1	-2.9, 0.8	0.3
Σ All phthalates		156	0.2	-0.8, 1.1	0.7		78	0.8	-0.3, 1.8		78	-2.3	-4.4, -0.1	0.01
Phthalates (Pooled sample)
MEP		157	0.3	-0.3, 0.8	0.3		78	1	0.3, 1.7		79	-1.9	-4.3, 0.4	0.02
Σ DEHP		157	0.2	-0.8, 1.3	0.7		78	-0.8	-2.6, 1.1		79	0.7	-0.6, 1.9	0.2
Σ DINP		157	-0.3	-0.8, 0.2	0.3		78	0.04	-0.6, 0.7		79	-0.7	-1.4, 0.05	0.1
Σ Anti-Androgenic		157	-0.3	-1.0, 0.5	0.5		78	-0.2	-0.9, 0.6		79	-1.2	-3.5, 1.2	0.4
Σ All phthalates		157	0.06	-0.8, 0.9	0.9		78	0.7	-0.3, 1.7		79	-1.7	-3.2, -0.07	0.01
1Associations are based on an IQR increase in each specific gravity adjusted exposure biomarker with models adjusted for maternal age at birth, maternal education, household income, infant sex, and order of event presentation (impossible first or possible first). Interaction models include a sex*exposure biomarker term. 2Physical reasoning was assessed as the difference in looking times (in secon…

## Sheet: Supplementary table 2
Table S2
Sensitivity analyses examining associations1 between biomarkers of prenatal phthalate exposure and physical reasoning2 among 159 IKIDS infants assessed at 4.5 months. Models excluded mothers who reported any smoking during the first trimester of pregnancy.
		Main Effect					Females				Males
Exposure measure	N3	β estimate	95% confidence interval	p-value		N	β estimate	95% confidence interval		N	β estimate	95% confidence interval	p-value for interaction
Phthalates (16-18 weeks gestation sample)4
MEP	140	0.3	-0.3, 1.0	0.3		72	0.6	-0.02, 1.3		68	-2.3	-4.2, -0.3	0.008
Σ DEHP	140	0.6	-0.4, 1.6	0.2		72	0.6	-0.5, 1.7		68	1	-1.8, 3.7	0.8
Σ DINP	140	0.04	-0.1, 0.2	0.7		72	0.2	-0.2, 0.6		68	-0.07	-0.4, 0.3	0.3
Σ Anti-Androgenic	140	-0.1	-1.0, 0.7	0.7		72	0.02	-0.9, 0.9		68	-1	-3.2, 1.1	0.4
Σ All phthalates	140	0.3	-0.6, 1.3	0.5		72	0.8	-0.2, 1.8		68	-1.9	-4.2, 0.3	0.03
Phthalates (Pooled sample)
MEP	141	0.3	-0.2, 0.8	0.3		72	1	0.3, 1.7		69	-0.7	-1.5, 0.09	0.002
Σ DEHP	141	0.3	-0.9, 1.5	0.6		72	-0.5	-2.5, 1.5		69	0.7	-0.7, 2.2	0.3
Σ DINP	141	-0.1	-0.6, 0.4	0.7		72	0.1	-0.5, 0.8		69	-0.5	-1.3, 0.3	0.3
Σ Anti-Androgenic	141	-0.3	-1.0, 0.4	0.4		72	-0.2	-0.9, 0.5		69	-1.5	-4.1, 1.2	0.4
Σ All phthalates	141	0.08	-0.8, 0.9	0.9		72	0.7	-0.3, 1.7		69	-1.6	-3.1, 0.02	0.02
1Associations are based on an IQR increase in each specific gravity adjusted exposure biomarker with models adjusted for maternal age at birth, infant sex, and order of event presentation (impossible first or possible first). Interaction models include a sex*exposure biomarker term. 2Physical reasoning was assessed as the difference in looking times (in seconds): impossible event looking time - p…

## Sheet: Supplementary table 3
Table S3
Sensitivity analyses examining associations1 between biomarkers of prenatal phthalate exposure and physical reasoning2 among 159 IKIDS infants assessed at 4.5 months. Models additionally adjusted for maternal prenatal stress.
		Main Effect					Females				Males
Exposure measure	N	β estimate	95% confidence interval	p-value		N	β estimate	95% confidence interval		N	β estimate	95% confidence interval	p-value for interaction
Phthalates (16-18 weeks gestation sample)3
MEP	151	0.3	-0.4, 0.9	0.4		74	0.7	-0.4, 1.3		77	-2.5	-4.3, -0.7	0.002
Σ DEHP	151	0.4	-0.4, 1.2	0.4		74	0.6	-0.5, 1.7		77	0.01	-1.2, 1.4	0.6
Σ DINP	151	-0.001	-0.2, 0.02	0.9		74	0.03	-0.2, 0.2		77	-0.1	-0.5, 0.2	0.4
Σ Anti-Androgenic	151	-0.3	-1.1, 0.5	0.5		74	0.002	-0.9, 0.9		77	-1.2	-3.1, 0.6	0.2
Σ All phthalates	151	-0.01	-1.0, 1.0	0.9		74	0.5	-0.5, 1.6		77	-2.2	-4.3, -0.1	0.02
Phthalates (Pooled sample)
MEP	152	0.03	-0.5, 0.6	0.9		74	0.9	0.06, 1.7		78	-1.6	-3.9, 0.6	0.04
Σ DEHP	152	0.4	-0.6, 1.4	0.4		74	0.7	-0.4, 1.9		78	-0.4	-2.2, 1.4	0.3
Σ DINP	152	-0.3	-0.7, 0.2	0.3		74	0.03	-0.6, 0.7		78	-0.6	-1.3, 0.1	0.2
Σ Anti-Androgenic	152	-0.3	-1.0, 0.3	0.3		74	-0.2	-0.9, 0.6		78	-1.7	-4.2, 0.8	0.2
Σ All phthalates	152	-0.3	-1.2, 0.5	0.5		74	0.3	-0.7, 1.3		78	-1.7	-3.2, -0.1	0.04
1Associations are based on an IQR increase in each specific gravity adjusted exposure biomarker with models adjusted for maternal age at birth, infant sex, and order of event presentation (impossible first or possible first). Interaction models include a sex*exposure biomarker term. 2Physical reasoning was assessed as the difference in looking times (in seconds): impossible event looking time - p…

## Sheet: Supplementary table 4
Table S4
Sensitivity analyses examining associations1 between biomarkers of prenatal phthalate exposure and physical reasoning2 among 159 IKIDS infants assessed at 4.5 months. Models additionally adjusted for maternal alcohol intake during the first trimester of pregnancy.
		Main Effect					Females				Males
Exposure measure	N	β estimate	95% confidence interval	p-value		N	β estimate	95% confidence interval		N	β estimate	95% confidence interval	p-value for interaction
Phthalates (16-18 weeks gestation sample)3
MEP	144	0.3	-0.3, 0.9	0.3		70	0.6	-0.02, 1.3		74	-2.3	-4.3, -0.2	0.01
Σ DEHP	144	0.2	-0.7, 1.1	0.6		70	0.6	-0.6, 1.7		74	-0.4	-1.8, 1.1	0.3
Σ DINP	144	-0.004	-0.2, 0.2	0.9		70	0.06	-0.1, 0.3		74	-0.2	-0.6, 0.2	0.2
Σ Anti-Androgenic	144	-0.03	-1.1, 0.5	0.5		70	-0.04	-1, 0.9		74	-1.4	-3.4, 0.5	0.2
Σ All phthalates	144	0.1	-0.9, 1.1	0.8		70	0.7	-0.3, 1.8		74	-2.3	-5.0, -0.5	0.01
Phthalates (Pooled sample)
MEP	145	0.3	-0.3, 0.8	0.3		70	1	0.3, 1.7		75	-0.7	-1.6, 0.1	0.002
Σ DEHP	145	-0.5	-1.8, 0.8	0.4		70	-0.7	-2.6, 1.2		75	-0.4	-2.2, 1.3	0.8
Σ DINP	145	-0.3	-0.8, 0.2	0.3		70	0.06	-0.6, 0.7		75	-0.8	-1.5, 0.005	0.1
Σ Anti-Androgenic	145	-0.4	-1.1, 0.3	0.3		70	-0.2	-0.9, 0.5		75	-3	-5.7, -0.3	0.05
Σ All phthalates	145	-0.03	-0.9, 0.8	0.9		70	0.7	-0.3, 1.7		75	-1.9	-3.5, -0.3	0.01
1Associations are based on an IQR increase in each specific gravity adjusted exposure biomarker with models adjusted for maternal age at birth, infant sex, and order of event presentation (impossible first or possible first). Interaction models include a sex*exposure biomarker term. 2Physical reasoning was assessed as the difference in looking times (in seconds): impossible event looking time - p…
